# Supplementary material for: An integrative approach to investigate the respective roles of single-nucleotide variants and copy-number variants in Attention-Deficit/Hyperactivity Disorder
Source: Sci Rep. 2016 Mar 7;6:22851. doi: 10.1038/srep22851 (PMC4780010; doi:10.1038/srep22851)
Supplement: Supplementary Table 2 [file srep22851-s2.xls]

## Sheet: Sheet1
CHROM	POS	ID	cytoband	Gene	SNPEFF_EFFECT	SNPEFF_FUNCTIONAL_CLASS	SNPEFF_IMPACT	Child_ID	FREQ
1	1565047	rs146481628	1p36.33	MIB2	STOP_GAINED	NONSENSE	HIGH	NN3538	very rare
1	12082195	rs140386512	1p36.22	MIIP	STOP_GAINED	NONSENSE	HIGH	178F	very rare
1	20656766	rs61746771	1p36.12	VWA5B1	STOP_GAINED	NONSENSE	HIGH	178F	very rare
1	32557449	.	1p35.1	TMEM39B	STOP_GAINED	NONSENSE	HIGH	894F	novel
1	86894248	.	1p22.3	CLCA2	STOP_GAINED	NONSENSE	HIGH	NN2901	novel
1	112031409	.	1p13.2	ADORA3	STOP_GAINED	NONSENSE	HIGH	NN2624	novel
1	116670844	rs149122915	1p13.1	MAB21L3	STOP_GAINED	NONSENSE	HIGH	NN3506	very rare
1	157067660	rs61736987	1q23.1	ETV3L	STOP_GAINED	NONSENSE	HIGH	NN3528	very rare
1	158226716	rs149659983	1q23.1	CD1A	STOP_GAINED	NONSENSE	HIGH	1090F	very rare
1	160811389	.	1q23.3	CD244	STOP_GAINED	NONSENSE	HIGH	NN3538	novel
1	161092853	rs74124643	1q23.3	DEDD	STOP_GAINED	NONSENSE	HIGH	NN3528	very rare
1	246091256	.	1q44	SMYD3	STOP_GAINED	NONSENSE	HIGH	1848F	novel
1	248186153	.	1q44	OR2L13	STOP_GAINED	NONSENSE	HIGH	1090F	novel
1	248569892	rs143395695	1q44	OR2T1	STOP_GAINED	NONSENSE	HIGH	1372F	very rare
2	27800169	rs200280226	2p23.3	C2orf16	STOP_GAINED	NONSENSE	HIGH	1090F	very rare
2	85578010	rs201325193	2p11.2	RETSAT	STOP_GAINED	NONSENSE	HIGH	756F	very rare
2	103343425	rs34960597	2q12.1	MFSD9	STOP_GAINED	NONSENSE	HIGH	756F	very rare
2	111875379	rs189429375	2q13	ACOXL	STOP_GAINED	NONSENSE	HIGH	894F	very rare
2	111875379	rs189429375	2q13	ACOXL	STOP_GAINED	NONSENSE	HIGH	NN1075	very rare
2	131897763	rs146925317	2q21.1	PLEKHB2	STOP_GAINED	NONSENSE	HIGH	NN3752	very rare
2	176965359	rs200878101	2q31.1	HOXD12	STOP_GAINED	NONSENSE	HIGH	NN2624	very rare
2	198593260	rs74375706	2q33.1	BOLL	STOP_GAINED	NONSENSE	HIGH	NN3528	very rare
2	209138385	.	2q34	PIKFYVE	STOP_GAINED	NONSENSE	HIGH	1090F	novel
2	220418334	rs140825693	2q35	OBSL1	STOP_GAINED	NONSENSE	HIGH	1084F	very rare
2	220418334	rs140825693	2q35	OBSL1	STOP_GAINED	NONSENSE	HIGH	NN1075	very rare
2	234545928	rs61748821	2q37.1	UGT1A10	STOP_GAINED	NONSENSE	HIGH	1273F	very rare
2	239170960	rs115692307	2q37.3	PER2	STOP_GAINED	NONSENSE	HIGH	894F	very rare
3	37458845	rs199499167	3p22.2	C3orf35	STOP_GAINED	NONSENSE	HIGH	1013F	very rare
3	38053145	rs139480616	3p22.2	PLCD1	STOP_GAINED	NONSENSE	HIGH	543F	very rare
3	38163847	rs201487599	3p22.2	DLEC1	STOP_GAINED	NONSENSE	HIGH	381F	very rare
3	63805214	rs114391175	3p14.1	C3orf49	STOP_GAINED	NONSENSE	HIGH	NN2901	very rare
3	73111724	rs2231925	3p13	EBLN2	STOP_GAINED	NONSENSE	HIGH	1848F	very rare
3	108147680	rs61744539	3q13.13	MYH15	STOP_GAINED	NONSENSE	HIGH	1732F	very rare
3	111451475	rs77085054	3q13.2	PLCXD2	STOP_GAINED	NONSENSE	HIGH	1732F	very rare
3	111780671	rs340142	3q13.2	TMPRSS7	STOP_GAINED	NONSENSE	HIGH	756F	very rare
3	112710000	rs115818161	3q13.2	GTPBP8	STOP_GAINED	NONSENSE	HIGH	NN3528	very rare
3	121345701	rs146248987	3q13.33	FBXO40	STOP_GAINED	NONSENSE	HIGH	894F	very rare
3	124854600	rs200658918	3q21.2	SLC12A8	STOP_GAINED	NONSENSE	HIGH	894F	very rare
3	126135332	rs142615985	3q21.3	CCDC37	STOP_GAINED	NONSENSE	HIGH	1090F	very rare
3	130311412	rs140872639	3q22.1	COL6A6	STOP_GAINED	NONSENSE	HIGH	1084F	very rare
4	3432655	rs145348972	4p16.3	RGS12	STOP_GAINED	NONSENSE	HIGH	NN3506	very rare
4	70078393	rs138593124	4q13.2	UGT2B11	STOP_GAINED	NONSENSE	HIGH	894F	very rare
4	87770236	rs144976549	4q21.3	SLC10A6	STOP_GAINED	NONSENSE	HIGH	1350F	very rare
4	111431444	rs33966350	4q25	ENPEP	STOP_GAINED	NONSENSE	HIGH	1084F	very rare
4	184938351	.	4q35.1	STOX2	STOP_GAINED	NONSENSE	HIGH	NN2901	novel
4	187197471	.	4q35.2	F11	STOP_GAINED	NONSENSE	HIGH	NN3506	novel
5	121761178	rs55770446	5q23.2	SNCAIP	STOP_GAINED	NONSENSE	HIGH	698F	very rare
5	150056383	rs77138054	5q33.1	MYOZ3	STOP_GAINED	NONSENSE	HIGH	543F	very rare
5	156456731	rs111759551	5q33.3	HAVCR1	STOP_GAINED	NONSENSE	HIGH	NN2742	very rare
5	156768132	rs7705781	5q33.3	CYFIP2	STOP_GAINED	NONSENSE	HIGH	NN3538	very rare
5	156768132	rs7705781	5q33.3	CYFIP2	STOP_GAINED	NONSENSE	HIGH	341F	very rare
5	169503080	rs142830212	5q35.1	DOCK2	STOP_GAINED	NONSENSE	HIGH	1732F	very rare
5	179280392	rs112867427	5q35.3	C5orf45	STOP_GAINED	NONSENSE	HIGH	698F	very rare
6	25778182	rs2328894	6p22.2	SLC17A4	STOP_GAINED	NONSENSE	HIGH	NN2624	very rare
6	26020922	rs181930473	6p22.2	HIST1H3A	STOP_GAINED	NONSENSE	HIGH	NN3506	very rare
6	41126429	rs2234258	6p21.1	TREM2	STOP_GAINED	NONSENSE	HIGH	1372F	very rare
6	47649522	rs112505293	6p12.3	GPR111	STOP_GAINED	NONSENSE	HIGH	691F	very rare
6	52697739	rs147886318	6p12.2	GSTA5	STOP_GAINED	NONSENSE	HIGH	NN3538	very rare
6	71289188	rs61735710	6q13	C6orf57	STOP_GAINED	NONSENSE	HIGH	NN2742	very rare
6	74476710	.	6q13	CD109	STOP_GAINED	NONSENSE	HIGH	756F	novel
6	83963384	.	6q14.2	ME1	STOP_GAINED	NONSENSE	HIGH	NN3506	novel
6	139206935	rs199963616	6q24.1	ECT2L	STOP_GAINED	NONSENSE	HIGH	1848F	very rare
6	170060821	rs201570320	6q27	WDR27	STOP_GAINED	NONSENSE	HIGH	894F	very rare
7	7420436	rs146560754	7p21.3	COL28A1	STOP_GAINED	NONSENSE	HIGH	NN3506	very rare
7	12410005	.	7p21.3	VWDE	STOP_GAINED	NONSENSE	HIGH	703F	novel
7	34888110	rs77892941	7p14.3	NPSR1	STOP_GAINED	NONSENSE	HIGH	NN3538	very rare
7	34888110	rs77892941	7p14.3	NPSR1	STOP_GAINED	NONSENSE	HIGH	1732F	very rare
7	36561695	rs147438510	7p14.2	AOAH	STOP_GAINED	NONSENSE	HIGH	1659F	very rare
7	44104896	rs10250779	7p13	PGAM2	STOP_GAINED	NONSENSE	HIGH	1372F	very rare
7	87912399	rs113875441	7q21.12	STEAP4	STOP_GAINED	NONSENSE	HIGH	NN3528	very rare
7	100369544	rs76687973	7q22.1	ZAN	STOP_GAINED	NONSENSE	HIGH	NN2742	very rare
7	100692149	rs117698587	7q22.1	MUC17	STOP_GAINED	NONSENSE	HIGH	NN2742	very rare
7	138341219	rs117871806	7q34	SVOPL	STOP_GAINED	NONSENSE	HIGH	NN2901	very rare
7	141464063	rs138466830	7q34	TAS2R3	STOP_GAINED	NONSENSE	HIGH	1372F	very rare
8	8560772	.	8p23.1	CLDN23	STOP_GAINED	NONSENSE	HIGH	1013F	novel
8	16012594	rs41341748	8p22	MSR1	STOP_GAINED	NONSENSE	HIGH	NN3538	very rare
8	16012594	rs41341748	8p22	MSR1	STOP_GAINED	NONSENSE	HIGH	NN3752	very rare
8	42033519	rs1804182	8p11.21	PLAT	STOP_GAINED	NONSENSE	HIGH	NN3752	very rare
8	133090155	.	8q24.22	HHLA1	STOP_GAINED	NONSENSE	HIGH	756F	novel
8	143310853	rs11988455	8q24.3	TSNARE1	STOP_GAINED	NONSENSE	HIGH	1802F	very rare
9	100672587	rs140149354	9q22.33	C9orf156	STOP_GAINED	NONSENSE	HIGH	NN3528	very rare
9	125289139	.	9q33.2	OR1N1	STOP_GAINED	NONSENSE	HIGH	NN2742	novel
9	132400660	rs151279028	9q34.11	ASB6	STOP_GAINED	NONSENSE	HIGH	NN2742	very rare
9	134385763	rs191404622	9q34.13	POMT1	STOP_GAINED	NONSENSE	HIGH	NN2624	very rare
10	123844362	.	10q26.13	TACC2	STOP_GAINED	NONSENSE	HIGH	NN3528	novel
11	5536759	rs80343871	11p15.4	UBQLNL	STOP_GAINED	NONSENSE	HIGH	1732F	very rare
11	5730745	rs61735328	11p15.4	TRIM22	STOP_GAINED	NONSENSE	HIGH	1350F	very rare
11	6555244	rs180918289	11p15.4	DNHD1	STOP_GAINED	NONSENSE	HIGH	341F	very rare
11	10514967	.	11p15.4	AMPD3	STOP_GAINED	NONSENSE	HIGH	NN1075	novel
11	64702630	rs144580488	11q13.1	GPHA2	STOP_GAINED	NONSENSE	HIGH	830F	very rare
11	82905263	rs80191020	11q14.1	ANKRD42	STOP_GAINED	NONSENSE	HIGH	894F	very rare
11	82905263	rs80191020	11q14.1	ANKRD42	STOP_GAINED	NONSENSE	HIGH	1273F	very rare
11	108546337	rs139215662	11q22.3	DDX10	STOP_GAINED	NONSENSE	HIGH	1732F	very rare
11	116701353	rs76353203	11q23.3	APOC3	STOP_GAINED	NONSENSE	HIGH	NN2901	very rare
11	124530631	.	11q24.2	SIAE	STOP_GAINED	NONSENSE	HIGH	NN3752	novel
11	124861380	.	11q24.2	CCDC15	STOP_GAINED	NONSENSE	HIGH	1350F	novel
12	2944117	rs148606308	12p13.33	NRIP2	STOP_GAINED	NONSENSE	HIGH	341F	very rare
12	10954530	rs150192473	12p13.2	TAS2R7	STOP_GAINED	NONSENSE	HIGH	703F	very rare
12	13240162	rs141509089	12p13.1	GSG1	STOP_GAINED	NONSENSE	HIGH	894F	very rare
12	53454466	.	12q13.13	TENC1	STOP_GAINED	NONSENSE	HIGH	698F	novel
12	113629164	rs34046497	12q24.13	C12orf52	STOP_GAINED	NONSENSE	HIGH	1090F	very rare
13	50205029	rs34301344	13q14.2	ARL11	STOP_GAINED	NONSENSE	HIGH	698F	very rare
14	20924859	.	14q11.2	APEX1	STOP_GAINED	NONSENSE	HIGH	1848F	novel
14	23540652	rs186415340	14q11.2	ACIN1	STOP_GAINED	NONSENSE	HIGH	691F	very rare
14	50100294	.	14q21.3	DNAAF2	STOP_GAINED	NONSENSE	HIGH	NN3752	novel
14	74416836	rs17094161	14q24.3	COQ6	STOP_GAINED	NONSENSE	HIGH	894F	very rare
14	76644266	rs117516637	14q24.3	GPATCH2L	STOP_GAINED	NONSENSE	HIGH	NN3752	very rare
15	41796352	rs148281714	15q15.1	LTK	STOP_GAINED	NONSENSE	HIGH	1848F	very rare
15	42455912	.	15q15.1	VPS39	STOP_GAINED	NONSENSE	HIGH	698F	novel
15	57924680	.	15q21.3	GCOM1.MYZAP	STOP_GAINED	NONSENSE	HIGH	772F	novel
16	111160	.	16p13.3	RHBDF1	STOP_GAINED	NONSENSE	HIGH	NN3752	novel
16	1143593	rs144257076	16p13.3	C1QTNF8	STOP_GAINED	NONSENSE	HIGH	1350F	very rare
16	1273515	rs113899457	16p13.3	TPSG1	STOP_GAINED	NONSENSE	HIGH	894F	very rare
16	48172226	rs142926867	16q12.1	ABCC12	STOP_GAINED	NONSENSE	HIGH	772F	very rare
16	67848293	rs146214814	16q22.1	TSNAXIP1	STOP_GAINED	NONSENSE	HIGH	NN2624	very rare
17	3583059	rs143675939	17p13.2	P2RX5	STOP_GAINED	NONSENSE	HIGH	NN3538	very rare
17	7329310	.	17p13.1	C17orf74	SPLICE_SITE_ACCEPTOR	NONE	HIGH	1372F	novel
17	39034573	.	17q21.2	KRT20	STOP_GAINED	NONSENSE	HIGH	NN3752	novel
17	56272388	rs200004363	17q22	EPX	STOP_GAINED	NONSENSE	HIGH	341F	very rare
19	549171	rs200398398	19p13.3	GZMM	STOP_GAINED	NONSENSE	HIGH	756F	very rare
19	12089301	.	19p13.2	ZNF763	STOP_GAINED	NONSENSE	HIGH	NN2901	novel
19	12429782	rs112896133	19p13.2	ZNF563	STOP_GAINED	NONSENSE	HIGH	703F	very rare
19	15226084	rs35453173	19p13.12	ILVBL	STOP_GAINED	NONSENSE	HIGH	178F	very rare
19	35639717	.	19q13.12	FXYD7	STOP_GAINED	NONSENSE	HIGH	NN3752	novel
19	36245367	rs200650723	19q13.12	LIN37	STOP_GAINED	NONSENSE	HIGH	381F	very rare
19	39980452	rs143483965	19q13.2	TIMM50	STOP_GAINED	NONSENSE	HIGH	178F	very rare
19	43689280	rs141336497	19q13.31	PSG5	STOP_GAINED	NONSENSE	HIGH	341F	very rare
19	44280705	rs185106588	19q13.31	KCNN4	STOP_GAINED	NONSENSE	HIGH	NN2624	very rare
19	51274178	.	19q13.33	GPR32	STOP_GAINED	NONSENSE	HIGH	894F	novel
19	54783698	.	19q13.42	LILRB2	STOP_GAINED	NONSENSE	HIGH	NN3506	novel
19	55697712	rs147881000	19q13.42	PTPRH	STOP_GAINED	NONSENSE	HIGH	698F	very rare
19	56466778	.	19q13.43	NLRP8	STOP_GAINED	NONSENSE	HIGH	NN2742	novel
19	57642003	.	19q13.43	USP29	STOP_GAINED	NONSENSE	HIGH	1350F	novel
20	36841839	rs61748970	20q11.23	KIAA1755	STOP_GAINED	NONSENSE	HIGH	756F	very rare
20	43933348	rs2233091	20q13.12	MATN4	STOP_GAINED	NONSENSE	HIGH	NN1075	very rare
20	44141410	rs148191315	20q13.12	SPINT3	STOP_GAINED	NONSENSE	HIGH	894F	very rare
21	31709731	rs144648271	21q22.11	KRTAP27-1	STOP_GAINED	NONSENSE	HIGH	1084F	very rare
21	39764261	rs12106359	21q22.2	ERG	STOP_GAINED	NONSENSE	HIGH	894F	very rare
21	45859014	rs200895364	21q22.3	TRPM2	STOP_GAINED	NONSENSE	HIGH	756F	novel
22	37387310	.	22q12.3	TEX33	STOP_GAINED	NONSENSE	HIGH	NN3528	novel
