# Supplementary material for: An integrative approach to investigate the respective roles of single-nucleotide variants and copy-number variants in Attention-Deficit/Hyperactivity Disorder
Source: Sci Rep. 2016 Mar 7;6:22851. doi: 10.1038/srep22851 (PMC4780010; doi:10.1038/srep22851)
Supplement: Supplementary Table 3 [file srep22851-s3.xls]

## Sheet: Sheet1
CHROM	POS	ID	cytoband	Gene	SNPEFF_EFFECT	SNPEFF_FUNCTIONAL_CLASS	SNPEFF_IMPACT	Child_ID	FREQ
1	3409272	rs61746548	1p36.32	MEGF6	NON_SYNONYMOUS_CODING	MISSENSE	MODERATE	1732F	rare
1	11766562	rs181265635	1p36.22	DRAXIN	NON_SYNONYMOUS_CODING	MISSENSE	MODERATE	894F	rare
1	15707853	rs116545211	1p36.21	FHAD1	NON_SYNONYMOUS_CODING	MISSENSE	MODERATE	1273F	rare
1	26349886	rs34941925	1p36.11	EXTL1	NON_SYNONYMOUS_CODING	MISSENSE	MODERATE	756F	rare
1	26694118	rs112648405	1p36.11	ZNF683	NON_SYNONYMOUS_CODING	MISSENSE	MODERATE	756F	rare
1	32084861	rs11806980	1p35.2	HCRTR1	NON_SYNONYMOUS_CODING	MISSENSE	MODERATE	756F	rare
1	33558992	rs80137217	1p35.1	ADC	NON_SYNONYMOUS_CODING	MISSENSE	MODERATE	1372F	rare
1	43232504	rs55716016	1p34.2	LEPRE1	NON_SYNONYMOUS_CODING	MISSENSE	MODERATE	756F	rare
1	60019853	rs62623594	1p32.1	FGGY	NON_SYNONYMOUS_CODING	MISSENSE	MODERATE	1090F	rare
1	153279696	rs55991125	1q21.3	PGLYRP3	NON_SYNONYMOUS_CODING	MISSENSE	MODERATE	NN3752	rare
1	155007181	rs61730947	1q22	DCST1	NON_SYNONYMOUS_CODING	MISSENSE	MODERATE	178F	rare
1	156146640	rs41265017	1q22	SEMA4A	NON_SYNONYMOUS_CODING	MISSENSE	MODERATE	756F	rare
1	160806019	rs35224927	1q23.3	CD244	NON_SYNONYMOUS_CODING	MISSENSE	MODERATE	NN3752	rare
1	169581595	rs3917724	1q24.2	SELP	NON_SYNONYMOUS_CODING	MISSENSE	MODERATE	894F	rare
1	180886039	rs61811250	1q25.3	KIAA1614	NON_SYNONYMOUS_CODING	MISSENSE	MODERATE	NN3752	rare
1	201181045	rs73087062	1q32.1	IGFN1	NON_SYNONYMOUS_CODING	MISSENSE	MODERATE	178F	rare
1	207646163	rs34349246	1q32.2	CR2	NON_SYNONYMOUS_CODING	MISSENSE	MODERATE	NN2624	rare
1	227920665	rs41270159	1q42.13	JMJD4	NON_SYNONYMOUS_CODING	MISSENSE	MODERATE	1848F	rare
1	236716888	rs6664730	1q43	HEATR1	NON_SYNONYMOUS_CODING	MISSENSE	MODERATE	894F	rare
2	74274329	rs61741171	2p13.1	TET3	NON_SYNONYMOUS_CODING	MISSENSE	MODERATE	NN3752	rare
2	113940730	rs12472091	2q13	PSD4	NON_SYNONYMOUS_CODING	MISSENSE	MODERATE	1090F	rare
2	169690831	rs73969974	2q24.3	NOSTRIN	NON_SYNONYMOUS_CODING	MISSENSE	MODERATE	1659F	rare
2	218940396	rs77844068	2q35	RUFY4	NON_SYNONYMOUS_CODING	MISSENSE	MODERATE	NN2742	rare
2	219867977	rs11893183	2q35	CCDC108	NON_SYNONYMOUS_CODING	MISSENSE	MODERATE	1732F	rare
3	9970121	rs115419420	3p25.3	IL17RC	NON_SYNONYMOUS_CODING	MISSENSE	MODERATE	NN2624	rare
3	11400019	rs36117895	3p25.3	ATG7	NON_SYNONYMOUS_CODING	MISSENSE	MODERATE	NN2901	rare
3	19975497	rs55746682	3p24.3	EFHB	NON_SYNONYMOUS_CODING	MISSENSE	MODERATE	1273F	rare
3	54952644	rs61735203	3p14.3	LRTM1	NON_SYNONYMOUS_CODING	MISSENSE	MODERATE	1273F	rare
3	111780741	rs16859132	3q13.2	TMPRSS7	NON_SYNONYMOUS_CODING	MISSENSE	MODERATE	1372F	rare
3	113002475	rs35536878	3q13.2	BOC	NON_SYNONYMOUS_CODING	MISSENSE	MODERATE	NN3538	rare
3	119128397	rs61744178	3q13.33	ARHGAP31	NON_SYNONYMOUS_CODING	MISSENSE	MODERATE	NN3538	rare
3	121712271	rs34883204	3q13.33	ILDR1	NON_SYNONYMOUS_CODING	MISSENSE	MODERATE	894F	rare
3	121712358	rs16832645	3q13.33	ILDR1	NON_SYNONYMOUS_CODING	MISSENSE	MODERATE	894F	rare
3	126180820	rs16837497	3q21.3	ZXDC	NON_SYNONYMOUS_CODING	MISSENSE	MODERATE	698F	rare
3	151164174	rs16863403	3q25.1	IGSF10	NON_SYNONYMOUS_CODING	MISSENSE	MODERATE	NN3538	rare
4	3317943	rs111680504	4p16.3	RGS12	NON_SYNONYMOUS_CODING	MISSENSE	MODERATE	1372F	rare
4	3319275	rs80251844	4p16.3	RGS12	NON_SYNONYMOUS_CODING	MISSENSE	MODERATE	1372F	rare
4	17666254	rs61742649	4p15.32	FAM184B	NON_SYNONYMOUS_CODING	MISSENSE	MODERATE	1732F	rare
4	92007129	rs76504638	4q22.1	CCSER1	NON_SYNONYMOUS_CODING	MISSENSE	MODERATE	894F	rare
4	142053488	rs61744460	4q31.21	RNF150	NON_SYNONYMOUS_CODING	MISSENSE	MODERATE	NN3538	rare
4	189020260	rs114695684	4q35.2	TRIML2	NON_SYNONYMOUS_CODING	MISSENSE	MODERATE	894F	rare
5	10236693	rs17360625	5p15.2	FAM173B	NON_SYNONYMOUS_CODING	MISSENSE	MODERATE	1848F	rare
5	90085654	rs62000408	5q14.3	GPR98	NON_SYNONYMOUS_CODING	MISSENSE	MODERATE	894F	rare
5	109904249	rs61734250	5q22.1	TMEM232	NON_SYNONYMOUS_CODING	MISSENSE	MODERATE	1273F	rare
5	140308620	rs6877058	5q31.3	PCDHAC1	NON_SYNONYMOUS_CODING	MISSENSE	MODERATE	1273F	rare
6	25538188	rs12527029	6p22.2	LRRC16A	NON_SYNONYMOUS_CODING	MISSENSE	MODERATE	1013F	rare
6	41029530	rs114127156	6p21.1	APOBEC2	NON_SYNONYMOUS_CODING	MISSENSE	MODERATE	NN3538	rare
6	70942319	rs34119578	6q13	COL9A1	NON_SYNONYMOUS_CODING	MISSENSE	MODERATE	894F	rare
6	114292185	rs77766563	6q21	HDAC2	NON_SYNONYMOUS_CODING	MISSENSE	MODERATE	1372F	rare
6	167704994	rs36110805	6q27	UNC93A	NON_SYNONYMOUS_CODING	MISSENSE	MODERATE	894F	rare
7	3681615	rs78444417	7p22.2	SDK1	NON_SYNONYMOUS_CODING	MISSENSE	MODERATE	NN3538	rare
7	30830902	rs17159453	7p14.3	FAM188B	NON_SYNONYMOUS_CODING	MISSENSE	MODERATE	NN3528	rare
7	142563253	rs8177146	7q34	EPHB6	NON_SYNONYMOUS_CODING	MISSENSE	MODERATE	1372F	rare
7	150324976	rs11977216	7q36.1	GIMAP6	NON_SYNONYMOUS_CODING	MISSENSE	MODERATE	NN3528	rare
7	150325177	rs11974345	7q36.1	GIMAP6	NON_SYNONYMOUS_CODING	MISSENSE	MODERATE	NN3528	rare
7	150707344	rs3918201	7q36.1	NOS3	NON_SYNONYMOUS_CODING	MISSENSE	MODERATE	698F	rare
8	25156602	rs17053341	8p21.2	DOCK5	NON_SYNONYMOUS_CODING	MISSENSE	MODERATE	NN3538	rare
8	25708131	rs17054477	8p21.2	EBF2	NON_SYNONYMOUS_CODING	MISSENSE	MODERATE	NN3538	rare
8	87680295	rs114305748	8q21.3	CNGB3	NON_SYNONYMOUS_CODING	MISSENSE	MODERATE	NN3528	rare
9	37430652	rs56401536	9p13.2	GRHPR	NON_SYNONYMOUS_CODING	MISSENSE	MODERATE	894F	rare
9	104335586	rs62000403	9q31.1	GRIN3A	NON_SYNONYMOUS_CODING	MISSENSE	MODERATE	NN2742	rare
9	113169116	rs16914996	9q31.3	SVEP1	NON_SYNONYMOUS_CODING	MISSENSE	MODERATE	NN3538	rare
9	123476257	rs149898889	9q33.2	MEGF9	NON_SYNONYMOUS_CODING	MISSENSE	MODERATE	NN1075	rare
10	95892129	rs17508082	10q23.33	PLCE1	NON_SYNONYMOUS_CODING	MISSENSE	MODERATE	NN3528	rare
10	120353843	rs8192524	10q26.11	PRLHR	NON_SYNONYMOUS_CODING	MISSENSE	MODERATE	NN1075	rare
10	129883377	rs7898794	10q26.2	PTPRE	NON_SYNONYMOUS_CODING	MISSENSE	MODERATE	894F	rare
10	135197650	rs141232448	10q26.3	PAOX	NON_SYNONYMOUS_CODING	MISSENSE	MODERATE	1013F	very rare
11	1029541	rs114461600	11p15.5	MUC6	NON_SYNONYMOUS_CODING	MISSENSE	MODERATE	178F	rare
11	1031909	rs115598122	11p15.5	MUC6	NON_SYNONYMOUS_CODING	MISSENSE	MODERATE	178F	rare
11	3114190	rs35733103	11p15.4	OSBPL5	NON_SYNONYMOUS_CODING	MISSENSE	MODERATE	NN3752	rare
11	27390144	rs34717439	11p14.1	LGR4	NON_SYNONYMOUS_CODING	MISSENSE	MODERATE	1848F	rare
11	56086299	rs12291617	11q12.1	OR8K3	NON_SYNONYMOUS_CODING	MISSENSE	MODERATE	894F	rare
11	61724453	rs74653691	11q12.3	BEST1	NON_SYNONYMOUS_CODING	MISSENSE	MODERATE	894F	rare
11	67434078	rs74508424	11q13.2	ALDH3B2	NON_SYNONYMOUS_CODING	MISSENSE	MODERATE	NN2742	rare
11	68377446	rs34009811	11q13.2	PPP6R3	NON_SYNONYMOUS_CODING	MISSENSE	MODERATE	894F	rare
11	118827655	rs3886020	11q23.3	UPK2	NON_SYNONYMOUS_CODING	MISSENSE	MODERATE	894F	rare
11	119185677	rs34587557	11q23.3	MCAM	NON_SYNONYMOUS_CODING	MISSENSE	MODERATE	1848F	rare
12	3047395	rs113831847	12p13.33	TULP3	NON_SYNONYMOUS_CODING	MISSENSE	MODERATE	894F	very rare
12	4702230	rs12306130	12p13.32	DYRK4	NON_SYNONYMOUS_CODING	MISSENSE	MODERATE	894F	rare
12	25672877	rs34074522	12p12.1	IFLTD1	NON_SYNONYMOUS_CODING	MISSENSE	MODERATE	NN3538	rare
12	25672945	rs34326830	12p12.1	IFLTD1	NON_SYNONYMOUS_CODING	MISSENSE	MODERATE	NN3538	rare
12	25672955	rs35450203	12p12.1	IFLTD1	NON_SYNONYMOUS_CODING	MISSENSE	MODERATE	NN3538	rare
12	113401212	rs45607836	12q24.13	OAS3	NON_SYNONYMOUS_CODING	MISSENSE	MODERATE	703F	rare
12	120884291	rs17431446	12q24.31	GATC	NON_SYNONYMOUS_CODING	MISSENSE	MODERATE	381F	rare
12	122337698	rs1177573	12q24.31	PSMD9	NON_SYNONYMOUS_CODING	MISSENSE	MODERATE	1372F	rare
14	74401030	rs45609933	14q24.3	FAM161B	NON_SYNONYMOUS_CODING	MISSENSE	MODERATE	NN2901	rare
14	75514138	rs28756990	14q24.3	MLH3	NON_SYNONYMOUS_CODING	MISSENSE	MODERATE	894F	rare
14	78140256	rs35658256	14q24.3	ALKBH1	NON_SYNONYMOUS_CODING	MISSENSE	MODERATE	NN3538	very rare
14	94394567	rs115955824	14q32.12	FAM181A	NON_SYNONYMOUS_CODING	MISSENSE	MODERATE	NN3538	rare
15	45392382	rs79393107	15q21.1	DUOX2	NON_SYNONYMOUS_CODING	MISSENSE	MODERATE	1732F	rare
15	51514572	rs28757184	15q21.2	CYP19A1	NON_SYNONYMOUS_CODING	MISSENSE	MODERATE	NN2901	rare
15	72040835	rs12439065	15q23	THSD4	NON_SYNONYMOUS_CODING	MISSENSE	MODERATE	NN2624	very rare
16	1638000	rs4786350	16p13.3	IFT140	NON_SYNONYMOUS_CODING	MISSENSE	MODERATE	1659F	rare
16	1996705	rs34265469	16p13.3	RPL3L	NON_SYNONYMOUS_CODING	MISSENSE	MODERATE	756F	rare
16	20635521	rs16970453	16p12.3	ACSM1	NON_SYNONYMOUS_CODING	MISSENSE	MODERATE	894F	very rare
16	20681245	rs16970511	16p12.3	ACSM1	NON_SYNONYMOUS_CODING	MISSENSE	MODERATE	894F	very rare
16	21132127	rs16970910	16p12.3	DNAH3	NON_SYNONYMOUS_CODING	MISSENSE	MODERATE	894F	rare
16	21132127	rs16970910	16p12.3	DNAH3	NON_SYNONYMOUS_CODING	MISSENSE	MODERATE	NN3528	rare
16	21974134	rs2228473	16p12.2	UQCRC2	NON_SYNONYMOUS_CODING	MISSENSE	MODERATE	NN3528	rare
16	27363901	rs150955128	16p12.1	IL4R	NON_SYNONYMOUS_CODING	MISSENSE	MODERATE	691F	very rare
16	67210855	rs61733789	16q22.1	KIAA0895L	NON_SYNONYMOUS_CODING	MISSENSE	MODERATE	NN3538	rare
17	2995651	rs55803944	17p13.3	OR1D2	NON_SYNONYMOUS_CODING	MISSENSE	MODERATE	NN3538	rare
17	3828091	rs3084	17p13.2	ATP2A3	NON_SYNONYMOUS_CODING	MISSENSE	MODERATE	381F	rare
17	7220881	rs34688574	17p13.1	NEURL4	NON_SYNONYMOUS_CODING	MISSENSE	MODERATE	1090F	rare
17	7481104	rs8066907	17p13.1	EIF4A1	NON_SYNONYMOUS_CODING	MISSENSE	MODERATE	NN3538	rare
17	41131622	rs34584554	17q21.31	AARSD1	NON_SYNONYMOUS_CODING	MISSENSE	MODERATE	691F	rare
17	48149503	rs61730085	17q21.33	ITGA3	NON_SYNONYMOUS_CODING	MISSENSE	MODERATE	698F	rare
17	48351872	rs9894445	17q21.33	TMEM92	NON_SYNONYMOUS_CODING	MISSENSE	MODERATE	NN3528	rare
17	48452714	rs9896405	17q21.33	EME1	NON_SYNONYMOUS_CODING	MISSENSE	MODERATE	NN3528	rare
17	76511038	rs17655792	17q25.3	DNAH17	NON_SYNONYMOUS_CODING	MISSENSE	MODERATE	1848F	rare
18	43534628	rs140494095	18q21.1	EPG5	NON_SYNONYMOUS_CODING	MISSENSE	MODERATE	703F	very rare
18	46163049	rs2277712	18q21.1	CTIF	NON_SYNONYMOUS_CODING	MISSENSE	MODERATE	1848F	rare
18	52586545	rs34751112	18q21.2	CCDC68	NON_SYNONYMOUS_CODING	MISSENSE	MODERATE	1659F	rare
19	3452644	rs10412720	19p13.3	NFIC	NON_SYNONYMOUS_CODING	MISSENSE	MODERATE	178F	rare
19	3778219	rs35351680	19p13.3	MATK	NON_SYNONYMOUS_CODING	MISSENSE	MODERATE	341F	rare
19	13915630	rs73511513	19p13.13	ZSWIM4	NON_SYNONYMOUS_CODING	MISSENSE	MODERATE	NN2901	rare
19	16268436	rs114192722	19p13.12	HSH2D	NON_SYNONYMOUS_CODING	MISSENSE	MODERATE	178F	rare
19	41497274	rs8192709	19q13.2	CYP2B6	NON_SYNONYMOUS_CODING	MISSENSE	MODERATE	NN2901	rare
19	48220012	rs11550016	19q13.33	EHD2	NON_SYNONYMOUS_CODING	MISSENSE	MODERATE	NN3752	rare
19	48525555	rs6509358	19q13.33	ELSPBP1	NON_SYNONYMOUS_CODING	MISSENSE	MODERATE	894F	rare
19	48601512	rs11564538	19q13.33	PLA2G4C	NON_SYNONYMOUS_CODING	MISSENSE	MODERATE	NN3538	rare
19	54387497	rs17854523	19q13.42	PRKCG	NON_SYNONYMOUS_CODING	MISSENSE	MODERATE	894F	rare
20	30818850	rs17268666	20q11.21	POFUT1	NON_SYNONYMOUS_CODING	MISSENSE	MODERATE	NN1075	rare
21	37833983	rs113831133	21q22.13	CLDN14	NON_SYNONYMOUS_CODING	MISSENSE	MODERATE	NN1075	rare
21	45945648	rs35028190	21q22.3	TSPEAR	NON_SYNONYMOUS_CODING	MISSENSE	MODERATE	830F	rare
22	24577531	rs115842700	22q11.23	SUSD2	NON_SYNONYMOUS_CODING	MISSENSE	MODERATE	178F	rare
22	37966314	rs2235339	22q13.1	LGALS2	NON_SYNONYMOUS_CODING	MISSENSE	MODERATE	NN3528	rare
22	45749966	rs61735519	22q13.31	SMC1B	NON_SYNONYMOUS_CODING	MISSENSE	MODERATE	756F	rare
