# Supplementary material for: An integrative approach to investigate the respective roles of single-nucleotide variants and copy-number variants in Attention-Deficit/Hyperactivity Disorder
Source: Sci Rep. 2016 Mar 7;6:22851. doi: 10.1038/srep22851 (PMC4780010; doi:10.1038/srep22851)
Supplement: Supplementary Table 5 [file srep22851-s4.xls]

## Sheet: Plan1
			GENETIC VARIATION				DAWBA DIAGNOSIS			PARENTS		BABY MEASUREMENTS					GESTATIONAL RISK
Family ID	Date of birth	Gender	de novo SNV	de novo CNV	inherited sum	total	ADHD	Emotional disorder	oppos. defiant disorder	Age of mother	Age of father	percentile	Fetal weight	Gestational age	Fetal length (cm)	Prematurity	NICU	Smoke during pregnancy	Alcohol during pregnancy	Eclampsia	Gestational diabetes	Urinary tract infection in pregnancy	Hospitalization in pregancy	Stress in pregnancy
Sample_NN2624	2002-11-02	M	4	0	9	13	1	0	0	23.4278	23.0719	AGA	3.095	40	51	0	0	0	0	1	0	0	0	2
Sample_1013F	2000-02-10	M	2	0	4	6	1	0	0	34.5955	33.4867	AGA	3.77	39	51	0	1	0	0	0	0	0	0	1
Sample_NN1075	2002-03-25	M	2	0	8	10	1	0	1	29.1116	29.41	LGA	3.86	38	50	0	0	0	0	0	0	0	0	3
Sample_NN3538	1997-10-24	M	1	1	25	27	1	0	0	34.4531	39.3566	AGA	3.07	42	49	0	0	0	0	1	1	0	0	3
Sample_1350F	2001-12-18	M	1	0	6	7	1	0	0	18.527	23.9781	AGA	2.9	38	48	0	0	0	0	1	0	0	0	5
Sample_1732F	1998-05-21	M	1	0	10	11	1	0	0	25.1253	30.601	AGA	3.075	40	0	0	0	0	0	0	0	0	0	4
Sample_NN2901	2000-09-11	F	1	0	12	13	1	0	1	20.9336	NA	AGA	3.325	41	47	0	0	2	0	0	0	0	0	5
Sample_NN3752	2000-07-29	F	1	0	15	16	1	1	0	17.4127	27.6632	NA	3.35	NA	48	0	0	2	0	1	0	0	0	5
Sample_894F	2000-07-31	F	1	0	40	41	1	0	0	26.0671	34.0835	AGA	3.28	38	48	0	0	0	0	0	0	0	0	6
Sample_703F	1999-03-28	M	0	1	6	7	1	0	0	16.5065	16.6653	AGA	3.99	40	51	0	0	0	0	1	1	0	0	4
Sample_772F	2001-11-14	F	0	1	4	5	1	1	0	14.5818	NA	LGA	3.82	42	51	0	0	2	0	0	0	0	0	5
								0.181818	0.181818	23.7038	28.7018		3.41227	39.8	44.9091	0	0.0909091	0.545455	0	0.454545	0.181818	0	0	3.90909
Sample_756F	1997-09-19	M	0	0	15	15	1	0	0	26.7379	31.2827	NA	2.74	NA	50	0	0	2	1	0	0	0	0	5
Sample_NN3528	1997-12-21	M	0	0	18	18	1	1	0	20.7447	23.2991	NA	1.135	27	40	1	1	0	0	1	0	0	0	6
Sample_543F	1998-05-14	M	0	0	2	2	1	0	1	35.7317	NA	AGA	3.165	42	46	0	0	0	0	0	0	1	0	2
Sample_NN2742	1999-10-18	M	0	0	11	11	1	0	1	NA	23.2772	NA	NA	28	35	1	1	0	NA	0	0	NA	NA	6
Sample_1273F	2000-09-06	M	0	0	7	7	1	1	0	19.5702	NA	SGA	NA	42	0	0	1	1	0	1	1	0	0	6
Sample_698F	2000-05-15	M	0	0	9	9	1	0	1	35.0089	36.1259	SGA	2.185	36	44	1	0	0	0	0	0	0	0	6
Sample_1084F	1999-04-26	M	0	0	5	5	1	1	1	21.0979	37.306	AGA	3.34	39	52	0	0	0	0	0	0	0	0	2
Sample_1090F	2002-10-31	M	0	0	9	9	1	0	1	15.707	15.9836	NA	3.75	NA	0	0	0	0	0	0	0	0	0	0
Sample_1848F	2002-01-16	F	0	0	12	12	1	0	0	23.0034	25.9274	NA	NA	NA	0	0	0	0	0	0	0	0	0	1
								0.333333	0.555556	24.7002	27.6003		2.71917	35.6667	29.6667	0.333333	0.333333	0.333333	0.125	0.222222	0.111111	0.125	0	3.77778
